# Supplementary material for: CRISPR/Cas9-Mediated Polyketide Synthase Replacement for High-Yield Biosynthesis and Biological Activity of Milbemycin D
Source: Biology (Basel). 2026 Mar 27;15(7):535. doi: 10.3390/biology15070535 (PMC13071997; doi:10.3390/biology15070535)
Supplement: Supplementary file 1 [file biology-15-00535-s001.zip]

Archive with 1 entries (1 files):
- biology-4160079-supplementary.pdf
